# Supplementary material for: Resolution of Resilience: Empirical Findings on the Challenges Faced and the Mitigation Strategies Adopted by Community Health Workers (CHWs) to Provide Maternal and Child Health (MCH) Services during the COVID-19 Pandemic in the Context of Odisha, India
Source: Healthcare (Basel). 2022 Jan 3;10(1):88. doi: 10.3390/healthcare10010088 (PMC8775981; doi:10.3390/healthcare10010088)
Supplement: Supplementary file 1 [file healthcare-10-00088-s001.zip]

Archive with 1 entries (1 files):
- healthcare-1374434-supplementary.pdf
